# Supplementary material for: Body sway predicts romantic interest in speed dating
Source: Soc Cogn Affect Neurosci. 2020 Jul 18;16(1-2):185–92. doi: 10.1093/scan/nsaa093 (PMC7812630; doi:10.1093/scan/nsaa093)
Supplement: nsaa093_Supp [file nsaa093_supp.zip]

Archive with 1 entries (1 files):
- scan-20-024-File004_nsaa093.pdf
